# Supplementary material for: Carbonic anhydrase I (CA1) is involved in the process of bone formation and is susceptible to ankylosing spondylitis
Source: Arthritis Res Ther. 2012 Jul 27;14(4):R176. doi: 10.1186/ar3929 (PMC3580570; doi:10.1186/ar3929)
Supplement: Additional file 1 — Genotyping result of Illumina SNP VeraCode microarray. Genotyping was performed using Illumina VeraCode microarray in a case-control study including 51 ankylosing spondylitis (AS) patients, 267 rheumatoid arthritis (RA) patients and 160 health controls. [file ar3929-S1.XLS]

## Sheet: additional file 1
	rs7827474	rs3808540	rs11774422	rs7011926	rs34456327	rs7821248	rs13276893	rs2220972	rs34282382	rs7840971	rs7841304	rs7818073	rs7841425
AS01	G G	A G	G G	A A	A A	G G	A A	G G	A A	G G	G G	T T	C C
AS02	G G	G G	G G	A A	A A	G G	A A	G G	A A	G G	G G	T T	A C
AS03	G G	G G	G G	A A	A A	G G	A A	G G	A A	G G	G G	T T	C C
AS05	G G	A G	G G	A G	A A	G G	A G	G G	A A	G G	G G	T T	C C
AS06	G G	A G	G G	A A	A A	G G	A A	G G	A A	G G	G G	T T	C C
AS09	G G	A G	G G	A A	A A	G G	A A	G G	A A	G G	G G	T T	C C
AS10	G G	A A	G G	A G	A A	G G	A G	G G	A A	G G	0 0	T T	A C
AS11	G G	G G	G G	A A	A A	G G	A A	G G	A A	G G	G G	T T	C C
AS12	G G	A G	G G	A G	A A	G G	A A	G G	A A	G G	G G	T T	C C
AS13	G G	A G	G G	A A	A A	G G	A A	G G	A A	G G	0 0	T T	C C
AS14	G G	A G	G G	A G	A A	G G	A A	G G	A A	G G	G G	T T	A C
AS15	G G	A G	G G	A G	A A	G G	A G	G G	A A	G G	G G	T T	A C
AS16	G G	A A	G G	G G	A A	G G	A A	G G	A A	G G	G G	T T	C C
AS17	G G	A A	G G	G G	A A	G G	A G	G G	A A	G G	G G	T T	C C
AS18	G G	A G	G G	A G	A A	G G	A G	G G	A A	G G	G G	T T	A C
AS19	G G	A G	G G	A G	A A	G G	A G	G G	A A	G G	G G	T T	C C
AS20	G G	A G	G G	A G	A A	G G	A G	G G	A A	G G	G G	T T	A C
AS21	G G	A G	G G	A G	0 0	0 0	A G	G G	A A	G G	G G	T T	A C
AS22	G G	A G	G G	A G	0 0	0 0	A G	G G	A A	G G	G G	T T	0 0
AS23	G G	A A	G G	A A	A A	G G	A A	G G	A A	G G	G G	T T	A C
AS24	G G	A A	G G	A G	A A	G G	A A	G G	A A	G G	G G	T T	C C
AS26	G G	A G	G G	A G	A A	G G	A G	G G	A A	G G	G G	T T	C C
AS27	G G	A A	G G	G G	A A	G G	A G	G G	A A	G G	G G	T T	C C
AS28	G G	G G	G G	A A	A A	G G	A A	G G	A A	G G	G G	T T	C C
AS29	G G	A A	G G	G G	A A	G G	G G	G G	A A	G G	G G	T T	C C
AS30	G G	G G	G G	A A	A A	G G	A A	G G	A A	G G	G G	T T	C C
AS31	G G	A G	G G	A G	A A	G G	A G	G G	A A	G G	G G	T T	A C
AS32	G G	A A	G G	G G	A A	G G	A G	G G	A A	G G	G G	T T	C C
AS33	G G	A G	G G	A G	A A	G G	A G	G G	A A	G G	G G	T T	0 0
AS34	G G	A G	G G	A G	A A	G G	A G	G G	A A	G G	G G	T T	A C
AS35	G G	A G	G G	A G	A A	G G	A G	G G	A A	G G	G G	T T	C C
AS37	G G	A G	G G	A A	A A	G G	A A	G G	A A	G G	G G	T T	C C
AS38	G G	A G	G G	A G	A A	G G	A G	G G	A A	G G	G G	T T	C C
AS39	G G	A A	G G	A G	A A	G G	A A	G G	A A	G G	G G	T T	A C
AS40	G G	A A	G G	G G	A A	G G	A G	G G	A A	G G	G G	T T	C C
AS41	G G	A A	G G	A G	A A	G G	A G	G G	A A	G G	0 0	T T	C C
AS42	G G	A G	G G	A G	A A	G G	A A	G G	A A	G G	G G	T T	A C
AS43	G G	A A	G G	G G	A A	G G	A G	G G	A A	G G	G G	T T	C C
AS44	G G	A G	G G	A G	A A	G G	0 0	G G	A A	G G	G G	T T	C C
AS45	G G	A A	G G	A G	A A	G G	A A	G G	A A	G G	G G	T T	C C
AS46	G G	G G	G G	A A	A A	G G	A A	G G	A A	G G	G G	T T	C C
AS47	G G	A A	G G	A G	A A	G G	A G	G G	A A	G G	G G	T T	A C
AS48	G G	A A	G G	G G	A A	G G	A G	G G	A A	G G	G G	T T	C C
AS50	G G	A G	G G	A A	A A	G G	A A	G G	A A	G G	G G	T T	C C
AS51	C G	A G	G G	A G	A A	G G	A G	G G	A A	G G	G G	T T	A C
AS52	G G	A A	G G	G G	A A	G G	G G	G G	A A	G G	G G	T T	C C
AS53	G G	A A	G G	A G	A A	G G	A A	G G	A A	G G	G G	T T	C C
AS54	G G	A G	G G	A A	A A	G G	A A	G G	A A	G G	G G	T T	C C
AS55	G G	A G	G G	A G	A A	G G	A G	G G	A A	G G	0 0	T T	A C
AS56	G G	A A	G G	A G	A A	G G	0 0	G G	A A	G G	G G	T T	C C
AS57	G G	A A	G G	G G	A A	G G	A G	G G	A A	G G	0 0	T T	C C
health097	G G	G G	G G	A A	A A	G G	A A	G G	A A	G G	G G	T T	C C
health098	G G	A G	G G	A G	A A	G G	A G	G G	A A	G G	G G	T T	0 0
health101	G G	A G	G G	A G	A A	G G	A G	G G	A A	G G	G G	T T	C C
health102	G G	G G	G G	A A	A A	G G	A A	G G	A A	G G	G G	T T	C C
health103	G G	A A	G G	G G	A A	G G	A G	G G	A A	G G	G G	T T	C C
health104	G G	G G	G G	A A	A A	G G	A A	G G	A A	G G	G G	T T	C C
health105	G G	A G	G G	A A	A A	G G	A A	G G	A C	G G	G G	T T	A C
health106	G G	A G	G G	A G	A A	G G	A G	G G	A A	G G	G G	T T	A C
health107	G G	A A	G G	A G	A A	G G	A G	G G	A A	G G	G G	T T	A C
health108	G G	A A	G G	A G	A A	G G	0 0	G G	A A	G G	G G	T T	A C
health109	G G	A A	G G	A A	A A	G G	A A	G G	A A	G G	G G	T T	A C
health110	G G	A G	G G	A A	A A	G G	A A	G G	A A	G G	G G	T T	C C
health111	G G	A A	G G	G G	A A	G G	G G	G G	A A	G G	G G	T T	C C
health112	G G	G G	G G	A A	A A	G G	A A	G G	A A	G G	G G	T T	C C
health113	G G	G G	G G	A A	A A	G G	A A	G G	A A	G G	G G	T T	C C
health114	G G	A A	G G	A A	A A	G G	A A	G G	A A	G G	G G	T T	C C
health115	G G	A A	G G	A G	A A	G G	A A	G G	A A	G G	G G	T T	C C
health116	G G	G G	G G	A A	A A	G G	A A	G G	A A	G G	G G	T T	A C
health117	G G	G G	G G	A A	A A	G G	A A	G G	A A	G G	G G	T T	C C
health118	G G	A A	G G	A A	A A	G G	A A	G G	A A	G G	G G	T T	A C
health119	G G	G G	G G	A A	A A	G G	A A	G G	A C	G G	G G	T T	C C
health121	G G	A G	G G	A G	A A	G G	A G	G G	A A	G G	G G	T T	A C
health122	G G	G G	G G	A A	A A	G G	A A	G G	A A	G G	G G	T T	0 0
health124	G G	A A	G G	G G	A A	G G	G G	G G	A A	G G	G G	T T	A C
health125	G G	A A	G G	G G	A A	G G	G G	G G	A A	G G	G G	T T	C C
health126	G G	A A	G G	G G	A A	G G	A G	G G	A A	G G	G G	T T	A C
health127	G G	G G	G G	A A	A A	G G	A A	G G	A A	G G	G G	T T	C C
health128	G G	A G	G G	A G	A A	G G	A A	G G	A A	G G	G G	T T	C C
health129	G G	A A	G G	G G	A A	G G	A G	G G	A A	G G	G G	T T	A C
health130	G G	A A	G G	G G	A A	G G	A G	G G	A C	G G	G G	T T	0 0
health131	C G	A G	G G	A G	A A	G G	A G	G G	A A	G G	0 0	T T	A C
health132	G G	A A	G G	A G	A A	G G	A A	G G	A A	G G	G G	T T	C C
health133	G G	A G	G G	A G	A A	G G	A G	G G	A A	G G	0 0	T T	C C
health134	G G	A A	G G	G G	A A	G G	A G	G G	A C	G G	G G	T T	A C
health135	G G	A G	G G	A A	A A	G G	A A	G G	A A	G G	G G	T T	C C
health136	G G	A G	G G	A G	A A	G G	A G	G G	A A	G G	0 0	T T	A C
health137	G G	A A	G G	G G	A A	G G	A G	G G	A A	G G	G G	T T	C C
health138	G G	A A	G G	G G	A A	G G	A G	G G	A A	G G	G G	T T	0 0
health139	G G	A G	G G	A A	A A	G G	A A	G G	A A	G G	G G	T T	C C
health140	G G	A G	G G	A G	A A	G G	A G	G G	A A	G G	G G	T T	A C
health141	G G	A G	G G	0 0	A A	G G	A A	G G	A A	G G	G G	T T	C C
health142	G G	A G	G G	A G	A A	G G	A G	G G	A A	G G	G G	T T	C C
health143	G G	A G	G G	A A	A A	G G	A A	G G	A A	G G	G G	T T	A C
health144	G G	A A	G G	A G	A A	G G	A G	G G	A A	G G	0 0	T T	A C
health145	G G	G G	G G	A A	A A	G G	A A	G G	A A	G G	G G	T T	C C
health146	G G	A A	G G	A G	A A	G G	0 0	G G	A A	G G	G G	T T	C C
health147	G G	A A	A G	G G	0 0	A G	A G	G G	A C	A G	G G	T T	A C
health148	G G	A G	G G	A G	A A	G G	A A	G G	A A	G G	G G	T T	A C
health149	G G	A G	G G	A A	A A	G G	A A	G G	A A	G G	G G	T T	C C
health150	G G	A G	G G	A A	A A	G G	A A	G G	A A	G G	G G	T T	0 0
health151	G G	A G	G G	A G	A A	G G	A G	G G	A A	G G	G G	T T	C C
health152	G G	G G	G G	A A	A A	G G	A A	G G	A A	G G	G G	T T	C C
health153	G G	G G	G G	A A	A A	G G	A A	G G	A A	G G	G G	T T	C C
health154	G G	A G	G G	A G	A A	G G	A G	G G	A A	G G	G G	T T	C C
health155	G G	A G	G G	A A	A A	G G	A A	G G	A A	G G	G G	T T	A C
health156	G G	A A	G G	G G	A A	G G	G G	G G	A A	G G	G G	T T	A C
health157	G G	A G	G G	A G	A A	G G	A G	G G	A C	G G	G G	T T	A C
health158	G G	A G	G G	A G	A A	G G	A A	G G	A A	G G	G G	T T	0 0
health159	G G	A A	G G	G G	A A	G G	A G	G G	A A	G G	G G	T T	A C
health161	G G	A A	G G	G G	A A	G G	A G	G G	A A	G G	G G	T T	C C
health163	G G	A A	G G	G G	A A	G G	A A	G G	A A	G G	G G	T T	C C
health164	G G	A G	G G	A G	A A	G G	A G	G G	A A	G G	G G	T T	C C
health165	G G	A G	G G	A G	A A	G G	A A	G G	A A	G G	G G	T T	C C
health166	G G	A G	G G	A A	A A	G G	A A	G G	A A	G G	G G	T T	A C
health167	G G	A G	G G	A G	A A	G G	A A	G G	A A	G G	G G	T T	C C
health169	G G	A A	G G	G G	A A	G G	G G	G G	A A	G G	G G	T T	C C
health171	G G	A G	G G	A G	A A	G G	A A	G G	A A	G G	0 0	T T	C C
health173	G G	A G	G G	A A	A A	G G	A A	G G	A C	G G	G G	T T	A C
health174	G G	A G	G G	A G	A A	G G	A G	G G	A A	G G	G G	T T	C C
health175	G G	A G	G G	A A	A A	G G	A A	G G	A A	G G	G G	T T	C C
health176	G G	A G	G G	A G	A A	G G	A A	G G	A A	G G	G G	T T	C C
health178	G G	A G	G G	A G	A A	G G	A G	G G	A A	G G	G G	T T	0 0
health180	G G	A G	G G	A A	A A	G G	A A	G G	A A	G G	G G	T T	A C
health181	G G	A A	G G	G G	A A	G G	A G	G G	A A	G G	G G	T T	A C
health184	G G	A G	G G	A A	A A	G G	A A	G G	A A	G G	G G	T T	C C
health185	G G	A G	G G	A A	A A	G G	A A	G G	A A	G G	G G	T T	A C
health186	G G	A G	G G	A G	A A	G G	A G	G G	A A	G G	G G	T T	0 0
health187	G G	A A	G G	G G	A A	G G	A G	G G	A A	G G	G G	T T	0 0
health188	G G	A A	G G	A G	A A	G G	A G	G G	A A	G G	G G	T T	A C
health189	G G	G G	G G	A A	A A	G G	A A	G G	A A	G G	G G	T T	C C
health190	G G	A G	G G	A G	A A	G G	A G	G G	0 0	G G	G G	T T	A A
health191	G G	A A	G G	G G	A A	G G	A G	G G	0 0	G G	G G	T T	A C
health192	G G	A G	G G	A G	A A	G G	A G	G G	A A	G G	G G	T T	A C
health193	G G	G G	G G	A A	A A	G G	A A	G G	A A	G G	G G	T T	C C
health194	G G	A A	G G	A G	A A	G G	A A	G G	A A	G G	G G	T T	A C
health197	G G	G G	G G	A A	A A	G G	A A	G G	A A	G G	0 0	T T	C C
health199	G G	A G	G G	A G	A A	G G	0 0	G G	A A	G G	G G	T T	C C
health200	0 0	A A	G G	G G	A A	G G	A G	G G	A A	G G	G G	T T	A C
health201	G G	A A	G G	A A	A A	G G	A A	G G	A A	G G	G G	T T	C C
health202	G G	A A	G G	G G	A A	G G	A G	G G	A A	G G	G G	T T	C C
health203	G G	A G	G G	A G	A A	G G	A G	G G	A C	G G	G G	T T	A A
health204	G G	G G	G G	A A	A A	G G	A A	G G	A A	G G	G G	T T	A C
health206	G G	A A	G G	A G	A A	G G	A G	G G	A A	G G	G G	T T	C C
health207	G G	A G	G G	A G	A A	G G	A G	G G	A A	G G	G G	T T	C C
health208	G G	A A	G G	A A	A A	G G	A A	G G	A A	G G	G G	T T	C C
health209	G G	G G	G G	A A	A A	G G	A A	G G	A C	G G	G G	T T	A C
health210	G G	A A	G G	G G	A A	G G	A G	G G	A A	G G	0 0	T T	A C
health211	G G	A G	G G	A G	A A	G G	A G	G G	A A	G G	G G	T T	A C
health212	G G	G G	G G	A A	A A	G G	A A	G G	A A	G G	G G	T T	C C
health213	G G	A G	G G	A G	A A	G G	A A	G G	A A	G G	G G	T T	A C
health214	G G	A G	G G	A G	A A	G G	A G	G G	A C	G G	G G	T T	A C
health215	G G	A G	G G	A G	A A	G G	A G	G G	A A	G G	G G	T T	A C
health216	G G	A G	G G	A G	A A	G G	A G	G G	A C	G G	G G	T T	A C
health217	G G	A A	G G	A G	A A	G G	A A	G G	A A	G G	G G	T T	C C
health218	G G	A G	G G	A G	A A	G G	A G	G G	A A	G G	G G	T T	A C
health219	G G	A G	G G	A G	A A	G G	A G	G G	A A	G G	G G	T T	A C
health220	G G	A A	G G	A A	A A	G G	A A	G G	A A	G G	G G	T T	C C
health221	G G	A G	G G	A G	A A	G G	A G	G G	A A	G G	G G	T T	0 0
health222	G G	G G	G G	A A	A A	G G	A A	G G	A A	G G	G G	T T	A A
health223	G G	A G	G G	A G	A A	G G	A G	G G	A A	G G	G G	T T	A C
health224	G G	A G	G G	A A	A A	G G	A A	G G	A A	G G	G G	T T	A C
health226	G G	A A	G G	G G	A A	G G	G G	G G	A A	G G	0 0	T T	C C
health228	G G	G G	G G	A A	A A	G G	A A	G G	A A	G G	G G	T T	C C
health229	G G	A G	G G	A G	A A	G G	A A	G G	A A	G G	G G	T T	C C
health231	G G	G G	G G	A A	A A	G G	A A	G G	A A	G G	G G	T T	C C
health232	G G	A G	G G	A A	A A	G G	A A	G G	A A	G G	G G	T T	C C
health233	G G	A G	G G	G G	A A	G G	A A	G G	A A	G G	G G	T T	A C
health235	G G	A A	G G	G G	A A	G G	A G	G G	A A	G G	G G	T T	C C
health236	G G	A A	G G	A G	A A	G G	A A	G G	A A	G G	0 0	T T	A C
health237	G G	A A	G G	G G	A A	G G	G G	G G	A A	G G	G G	T T	C C
health238	G G	A G	G G	A G	0 0	0 0	0 0	G G	A A	G G	G G	T T	C C
health239	G G	A A	G G	G G	A A	G G	A G	G G	A A	G G	G G	T T	0 0
health241	G G	A G	G G	A A	A A	G G	A A	G G	A A	G G	G G	T T	C C
health241A	G G	A G	G G	A A	A A	G G	A A	G G	A A	G G	A G	T T	A C
health242	G G	A A	G G	G G	A A	G G	A G	G G	A A	G G	G G	T T	C C
health243A	G G	A A	G G	A G	0 0	0 0	A A	G G	A A	G G	G G	T T	0 0
health243	G G	A A	G G	A G	A A	G G	0 0	G G	A A	G G	G G	T T	C C
health245	G G	A A	G G	G G	0 0	0 0	A G	G G	A A	G G	G G	T T	0 0
health246	G G	A A	G G	G G	A A	G G	G G	G G	A A	G G	G G	T T	A A
health248	G G	G G	G G	A A	A A	G G	A A	G G	A A	G G	G G	T T	A C
health249	G G	A G	G G	A G	A A	G G	0 0	G G	A A	G G	G G	T T	A A
health250	G G	A G	G G	A G	A A	G G	A G	G G	A A	G G	G G	T T	A C
health254	G G	G G	G G	A A	A A	G G	A A	G G	A A	G G	G G	T T	C C
health258	G G	A A	G G	G G	A A	G G	A G	G G	A A	G G	G G	T T	C C
health259	G G	A G	G G	A G	A A	G G	A G	G G	A A	G G	G G	T T	A A
health263	G G	A G	G G	A A	A A	G G	A A	G G	A A	G G	G G	T T	C C
health264	G G	A G	G G	A G	A A	G G	A A	G G	A A	G G	G G	T T	A C
health267	G G	A A	G G	G G	A A	G G	A G	G G	A A	G G	G G	T T	C C
health268	G G	A G	G G	A A	A A	G G	A A	G G	A A	G G	G G	T T	C C
health271	G G	A A	G G	A G	A A	G G	0 0	G G	A C	G G	G G	T T	A C
health272	G G	G G	G G	A A	A A	G G	A A	G G	A C	G G	G G	T T	0 0
health274	G G	G G	G G	A A	A A	G G	A A	G G	A A	G G	G G	T T	A C
health277	G G	G G	G G	A A	A A	G G	A A	G G	A A	G G	0 0	T T	C C
health280	G G	A G	G G	A G	A A	G G	0 0	G G	A A	G G	G G	T T	0 0
health282	G G	A A	G G	G G	A A	G G	A G	G G	A A	G G	G G	T T	A A
health283	G G	A G	G G	A A	A A	G G	A A	G G	A A	G G	G G	T T	A A
health284	G G	G G	G G	A A	A A	G G	A A	G G	A C	G G	G G	T T	0 0
health286	G G	G G	G G	A A	A A	G G	A A	G G	A A	G G	G G	T T	0 0
health290	G G	A A	G G	G G	A A	G G	A G	G G	A A	G G	G G	T T	A A
health295	G G	A A	G G	G G	A A	G G	G G	G G	A A	G G	0 0	T T	A A
health298	G G	A A	G G	G G	A A	G G	A A	G G	0 0	G G	G G	T T	A A
health299	G G	A A	G G	G G	A A	G G	G G	G G	A A	G G	G G	T T	A C
health300	G G	A A	G G	A G	A A	G G	A G	G G	A A	G G	G G	T T	A C
health302	G G	A A	G G	G G	A A	G G	0 0	G G	A C	G G	G G	T T	A C
health303	G G	A A	G G	G G	A A	G G	A G	G G	A A	G G	G G	T T	A C
health305	G G	A A	G G	A G	A A	G G	A A	G G	A A	G G	G G	T T	A A
health306	G G	A G	G G	A G	A A	G G	A G	G G	A A	G G	G G	T T	A A
health307	G G	A A	G G	G G	A A	G G	G G	G G	A A	G G	G G	T T	A A
health308	G G	A G	G G	A G	A A	G G	A A	G G	A A	G G	G G	T T	A A
health309	G G	A A	G G	G G	A A	G G	A G	G G	A A	G G	G G	T T	A A
health311	G G	A G	G G	A G	A A	G G	A A	G G	A C	G G	G G	T T	A A
health313	G G	A A	G G	G G	A A	G G	A G	G G	A A	G G	G G	T T	A C
health315	G G	A A	G G	G G	A A	G G	A G	G G	A A	G G	G G	T T	A A
RA001	G G	A A	G G	G G	A A	G G	G G	G G	A A	G G	G G	T T	C C
RA002	G G	A G	G G	A G	A A	G G	A A	G G	A A	G G	G G	T T	A C
RA003	C C	0 0	A G	A G	A A	0 0	0 0	G G	C C	A A	G G	A A	A C
RA004	G G	A A	G G	G G	A A	G G	A G	G G	A A	G G	G G	T T	C C
RA006	G G	A G	G G	A G	A A	G G	A G	G G	A A	G G	G G	T T	C C
RA007	G G	A G	G G	A A	A A	G G	A A	G G	A A	G G	G G	T T	A A
RA009	G G	A G	G G	A G	A A	G G	A G	G G	A A	G G	G G	T T	A C
RA010	G G	A A	G G	A G	A A	G G	0 0	G G	A A	G G	G G	T T	A C
RA011	G G	A G	G G	A A	A A	G G	A A	G G	A A	G G	G G	T T	0 0
RA012	G G	A A	G G	G G	A A	G G	A G	G G	A A	G G	G G	T T	A A
RA013	G G	A A	G G	A G	A A	G G	A A	G G	A A	G G	G G	T T	0 0
RA014	G G	A G	G G	A G	A A	G G	A A	G G	A A	G G	G G	T T	C C
RA015	G G	A A	G G	A G	A A	G G	0 0	G G	A A	G G	G G	T T	A C
RA016	G G	A A	G G	A G	A A	G G	A A	G G	A A	G G	G G	T T	C C
RA017	G G	A A	G G	G G	A A	G G	A G	G G	A C	G G	G G	T T	A C
RA019	G G	A A	G G	A G	A A	G G	A A	G G	A C	G G	G G	T T	A A
RA033	G G	A G	G G	A G	A A	G G	A G	G G	A A	G G	G G	T T	C C
RA034	G G	A G	G G	A G	A A	G G	A G	G G	A A	G G	G G	T T	C C
RA035	G G	A G	G G	A A	A A	G G	A A	G G	A A	G G	G G	T T	C C
RA036	G G	A A	G G	G G	A A	G G	A G	G G	A A	G G	G G	T T	C C
RA037	G G	A G	G G	A G	A A	G G	0 0	G G	A A	G G	G G	T T	C C
RA038	G G	A A	G G	A G	A A	G G	A G	G G	A A	G G	G G	T T	C C
RA039	G G	A G	G G	A G	A A	G G	A G	G G	A A	G G	G G	T T	A C
RA040	G G	G G	G G	A A	A A	G G	A A	G G	A A	G G	G G	T T	C C
RA046	G G	A A	G G	G G	A A	G G	G G	G G	A A	G G	G G	T T	A A
RA049	G G	A G	G G	A A	A A	G G	A A	G G	A A	G G	G G	T T	0 0
RA050	G G	A G	G G	A A	A A	G G	A A	G G	A A	G G	G G	T T	A C
RA051	G G	A G	G G	A G	A A	G G	A A	G G	A A	G G	G G	T T	C C
RA052	G G	A G	G G	A G	A A	G G	A A	G G	A A	G G	G G	T T	C C
RA053	G G	A A	G G	G G	A A	G G	A G	G G	A A	G G	0 0	T T	C C
RA054	G G	A G	G G	A A	A A	G G	A A	G G	A A	G G	G G	T T	C C
RA055	G G	A A	G G	G G	A A	G G	A G	G G	A A	G G	G G	T T	A C
RA056	G G	G G	G G	A A	A A	G G	A A	G G	A A	G G	G G	T T	A C
RA057	G G	G G	G G	A A	A A	G G	A A	G G	A A	G G	G G	T T	C C
RA064	G G	A G	G G	A G	A A	G G	A G	G G	A A	G G	G G	T T	A C
RA065	G G	A G	G G	A G	A A	G G	0 0	G G	A A	G G	G G	T T	C C
RA066	G G	A A	G G	0 0	A A	G G	A G	G G	A A	G G	0 0	T T	A C
RA067	G G	G G	G G	A A	A A	G G	A A	G G	A A	G G	G G	T T	C C
RA068	G G	A A	G G	A G	A A	G G	A G	G G	A A	G G	0 0	T T	C C
RA069	G G	A G	G G	A A	A A	G G	A A	G G	A A	G G	G G	T T	C C
RA070	G G	A A	G G	A G	A A	G G	A G	G G	A A	G G	G G	T T	C C
RA071	G G	A A	G G	G G	A A	G G	A G	G G	A A	G G	G G	T T	C C
RA074	G G	A A	G G	A G	A A	G G	A A	G G	A C	G G	G G	T T	A A
RA081	G G	G G	G G	A A	A A	G G	A A	A G	A A	G G	G G	T T	0 0
RA082	C G	0 0	G G	A G	A A	0 0	A A	G G	A A	G G	G G	T T	A A
RA084	G G	A A	G G	A G	0 0	0 0	A A	G G	A A	G G	G G	T T	C C
RA085	G G	A A	G G	A G	A A	G G	A A	G G	A A	G G	G G	T T	A A
RA086	G G	A G	G G	A G	A A	G G	A G	G G	A A	G G	G G	T T	C C
RA087	C G	A G	G G	A G	A A	G G	A A	G G	A C	G G	G G	T T	A C
RA088	G G	A G	G G	A G	A A	G G	A G	G G	A A	G G	G G	T T	A A
RA089	G G	A G	G G	A A	A A	G G	A A	G G	A C	G G	G G	T T	A A
RA090	G G	A G	G G	A A	A A	G G	A A	G G	A C	G G	G G	T T	A A
RA091	G G	G G	G G	A A	0 0	G G	A A	G G	A A	G G	G G	T T	C C
RA094	G G	A G	G G	A G	A A	G G	A A	G G	A A	G G	G G	T T	A C
RA095	G G	A A	G G	G G	A A	G G	A G	G G	A A	G G	G G	T T	A C
RA096	G G	A G	G G	A G	A A	G G	A A	G G	A A	G G	G G	T T	C C
RA097	G G	G G	G G	A A	A A	G G	A A	G G	A A	G G	G G	T T	A A
RA098	G G	A G	G G	A G	A A	G G	A G	G G	A A	G G	G G	T T	C C
RA099	G G	A G	G G	A G	A A	G G	0 0	G G	A A	G G	G G	T T	C C
RA100	C G	A G	G G	A G	A A	G G	A G	G G	A C	G G	G G	T T	A A
RA101A	G G	A G	G G	A A	A A	G G	A A	G G	A A	G G	G G	T T	C C
RA101	G G	A G	G G	A A	A A	G G	A A	G G	A A	G G	G G	T T	A A
RA102	G G	G G	G G	A A	A A	G G	A A	G G	A A	G G	G G	T T	C C
RA103	G G	A A	G G	A A	A A	G G	A A	G G	A A	G G	G G	T T	A C
RA104	G G	A A	G G	A G	A A	G G	A A	G G	A A	G G	G G	T T	0 0
RA105	G G	A A	G G	G G	A A	G G	G G	G G	A A	G G	G G	T T	A A
RA106	G G	A G	G G	A G	A A	G G	A G	G G	A A	G G	G G	T T	0 0
RA109	G G	A A	G G	A G	A A	G G	A A	G G	A A	G G	G G	T T	A A
RA110	G G	A G	G G	A G	A A	G G	0 0	G G	0 0	G G	G G	T T	A A
RA112	G G	A A	G G	A G	A A	G G	0 0	G G	A A	G G	G G	T T	A C
RA113	G G	A G	G G	A G	A A	G G	A A	G G	A A	G G	G G	T T	C C
RA114	C G	A G	G G	A G	A A	0 0	A G	G G	A A	0 0	G G	T T	A C
RA116	G G	A A	G G	G G	A A	G G	A G	G G	A A	G G	G G	T T	A A
RA117	G G	A A	G G	G G	A A	G G	A G	G G	A A	G G	G G	T T	0 0
RA118	G G	A G	G G	A G	A A	G G	A G	G G	A A	G G	G G	T T	A A
RA120	C G	0 0	G G	0 0	A A	0 0	A A	G G	A A	G G	G G	T T	A A
RA121	G G	A A	G G	A G	A A	G G	A G	G G	A A	G G	G G	T T	0 0
RA122	G G	G G	G G	A A	A A	G G	A A	G G	A A	G G	G G	T T	A A
RA123	G G	A G	G G	A G	A A	G G	A A	G G	A A	G G	G G	T T	A C
RA124	G G	A A	G G	G G	A A	G G	A G	G G	A A	G G	G G	T T	A C
RA125	C G	A G	G G	G G	A A	G G	A G	G G	0 0	G G	G G	T T	A C
RA126	G G	G G	G G	A A	A A	G G	A A	G G	A A	G G	G G	T T	A A
RA127	G G	A G	G G	A G	A A	G G	A A	G G	A A	0 0	G G	T T	A A
RA128	C G	G G	G G	A A	A A	0 0	A A	G G	A C	G G	G G	T T	A C
RA129	G G	A G	G G	A G	A A	G G	A G	G G	A A	G G	G G	T T	A A
RA130	G G	A G	G G	A G	A A	G G	A G	G G	A C	G G	G G	T T	A A
RA131	G G	A A	G G	G G	A A	G G	G G	G G	A A	G G	G G	T T	A A
RA132	G G	G G	G G	A A	A A	G G	A A	G G	A A	G G	G G	T T	A A
RA133	G G	A G	G G	A A	A A	G G	A A	G G	A A	G G	G G	T T	A A
RA134	G G	A G	G G	A G	A A	G G	A A	G G	A A	G G	G G	T T	A A
RA135	G G	A G	G G	A G	A A	G G	A G	G G	A A	G G	G G	T T	A A
RA136	G G	A A	G G	G G	A A	G G	A G	G G	A C	G G	G G	T T	A C
RA137	C G	0 0	G G	A G	A A	0 0	0 0	G G	0 0	G G	G G	T T	A C
RA138	G G	A G	G G	A G	A A	G G	A G	G G	A A	G G	G G	T T	A C
RA140	G G	G G	G G	A A	A A	G G	A A	G G	A A	G G	G G	T T	A C
RA141	G G	A G	G G	A G	A A	G G	A A	G G	A A	G G	G G	T T	C C
RA142	G G	A A	G G	G G	A A	G G	A G	G G	A A	G G	G G	T T	A A
RA143	G G	A A	G G	A G	A A	G G	A A	G G	A A	G G	G G	T T	C C
RA144	G G	G G	G G	A A	A A	G G	A A	G G	A A	G G	G G	T T	C C
RA145	G G	A A	G G	A G	A A	G G	A G	G G	A A	G G	G G	T T	A C
RA146	G G	A A	G G	G G	A A	G G	A G	G G	A A	G G	G G	T T	A C
RA147	G G	A G	G G	A G	A A	G G	A A	G G	A A	G G	G G	T T	C C
RA148	G G	A G	G G	A G	A A	G G	A A	G G	A A	G G	G G	T T	C C
RA149	G G	A G	G G	A G	A A	G G	A G	G G	A C	G G	G G	T T	A C
RA150	C G	0 0	G G	A A	A A	G G	A A	G G	A A	G G	G G	T T	A C
RA151	G G	A G	G G	A G	A A	G G	A G	G G	A C	G G	G G	T T	A C
RA152	G G	A A	G G	G G	A A	G G	A A	G G	A A	G G	G G	T T	A A
RA153	C G	A G	G G	A G	A A	G G	A A	G G	A A	G G	G G	T T	A A
RA154	G G	A G	G G	A G	A A	G G	A G	G G	A A	G G	G G	T T	C C
RA155	C G	A A	G G	G G	A A	G G	A G	G G	A A	G G	G G	T T	0 0
RA156	G G	A A	G G	A G	0 0	G G	0 0	G G	A A	G G	G G	T T	A C
RA157	G G	A G	G G	A G	A A	G G	A G	G G	A A	G G	G G	T T	C C
RA158	G G	A G	G G	A G	A A	G G	A G	G G	A A	G G	G G	T T	C C
RA159	G G	A A	G G	A A	A A	G G	A A	G G	A A	G G	G G	T T	C C
RA160	G G	A A	G G	A G	A A	G G	A A	G G	A A	G G	G G	T T	A C
RA161	G G	A G	G G	A A	A A	G G	A A	G G	A A	G G	G G	T T	A C
RA162	G G	A G	G G	A G	A A	G G	A G	G G	A A	G G	G G	T T	A C
RA163	G G	A G	G G	A G	A A	G G	A G	G G	A A	G G	G G	T T	A C
RA164	G G	G G	G G	A A	A A	G G	A A	G G	A A	G G	G G	T T	C C
RA166	G G	A G	G G	A G	A A	G G	A G	G G	A A	G G	G G	T T	A C
RA167	0 0	A G	A G	A G	G G	A A	A G	G G	0 0	A A	G G	A T	A A
RA168	0 0	A A	G G	A G	A A	G G	A G	G G	A A	G G	G G	T T	A C
RA170	G G	A A	G G	A G	A A	G G	A A	G G	A A	G G	G G	T T	C C
RA171	G G	A A	G G	G G	A A	G G	A G	G G	A A	G G	G G	T T	A C
RA172	G G	A G	G G	A G	A A	G G	A G	G G	A A	G G	G G	T T	A C
RA173	C G	A G	G G	A G	A A	G G	A G	G G	A A	G G	G G	T T	C C
RA174	C G	A G	G G	A G	A A	G G	0 0	G G	A A	G G	G G	T T	C C
RA176	G G	A G	G G	A G	A A	G G	A A	G G	A A	G G	G G	T T	C C
RA177	G G	G G	G G	A A	A A	G G	A A	G G	A A	G G	G G	T T	C C
RA178	G G	A G	G G	A A	A A	G G	A A	G G	A A	G G	G G	T T	C C
RA181	G G	A A	G G	G G	A A	G G	A G	G G	A A	G G	G G	T T	A C
RA183	G G	A G	G G	A G	A A	G G	A G	G G	A A	G G	G G	T T	C C
RA185	G G	G G	G G	A A	A A	G G	A A	G G	A A	G G	G G	T T	A C
RA186	G G	G G	G G	A A	A A	G G	A A	G G	A A	G G	G G	T T	A C
RA187	G G	A A	G G	G G	A A	G G	A G	G G	A A	G G	G G	T T	A C
RA191	0 0	G G	G G	A A	A A	G G	A A	G G	A A	G G	G G	T T	A A
RA196	G G	A G	G G	A A	A A	G G	A A	G G	A A	G G	G G	T T	A C
RA197	G G	0 0	G G	A A	A A	G G	A A	G G	A A	G G	G G	T T	A A
RA200	C G	A G	G G	A G	A A	G G	A A	G G	A C	G G	G G	T T	A A
RA201	G G	A A	G G	A G	A A	G G	A G	G G	A A	G G	G G	T T	A C
RA203	G G	A G	G G	A G	A A	G G	0 0	G G	A A	G G	G G	T T	C C
RA204	0 0	A A	G G	G G	A A	G G	A A	G G	A A	G G	G G	T T	A C
RA206	0 0	A G	G G	A G	A A	G G	A A	G G	A A	G G	G G	T T	C C
RA207	G G	G G	G G	A A	A A	G G	A A	G G	A A	G G	G G	T T	C C
RA209	C G	A G	G G	A G	A A	G G	0 0	G G	A A	G G	G G	T T	A A
RA210	G G	A G	G G	A G	A A	G G	A G	G G	A A	G G	G G	T T	A A
RA211	G G	G G	G G	A A	A A	G G	A A	G G	A A	G G	G G	T T	A C
RA212	G G	A G	G G	A G	A A	G G	A G	G G	A A	G G	G G	T T	A C
RA213	C G	G G	G G	A A	A A	G G	A G	G G	A C	G G	G G	T T	A C
RA214	G G	A G	G G	A A	A A	G G	A A	G G	A A	G G	G G	T T	A C
RA215	G G	A A	G G	A G	A A	G G	A G	G G	A A	G G	G G	T T	A C
RA215A	G G	G G	G G	A A	A A	G G	A A	G G	A A	G G	G G	T T	A A
RA216	G G	A A	G G	G G	A A	G G	A G	G G	A A	G G	G G	T T	A C
RA217	G G	A G	G G	A A	A A	G G	A A	G G	A A	G G	G G	T T	C C
RA220	G G	A G	G G	A G	A A	G G	A G	G G	A A	G G	G G	T T	A C
RA221	G G	A G	G G	A G	0 0	G G	A G	G G	A A	G G	G G	T T	C C
RA222	G G	G G	G G	A A	A A	G G	A A	G G	A A	G G	G G	T T	A C
RA223	G G	A A	G G	G G	A A	G G	A A	G G	A A	G G	G G	T T	A C
RA224	G G	A G	G G	A A	A A	G G	A A	G G	A A	G G	G G	T T	A C
RA227	G G	A A	G G	G G	A A	G G	0 0	G G	A A	G G	G G	T T	A A
RA228	G G	A G	G G	A G	A A	G G	A G	G G	A A	G G	G G	T T	C C
RA231	G G	A G	G G	G G	0 0	G G	A A	G G	A A	0 0	G G	T T	0 0
RA233	G G	A A	G G	A G	A A	G G	A G	G G	A A	G G	G G	T T	C C
RA234	G G	A G	G G	A G	A A	G G	A G	G G	A A	G G	G G	T T	A C
RA235	C G	A G	G G	A G	A A	G G	A G	G G	A A	G G	G G	T T	A C
RA236	G G	A A	G G	A G	A A	G G	A G	G G	A A	G G	G G	T T	A C
RA237	G G	A A	G G	G G	A A	G G	A G	G G	A A	G G	G G	T T	A C
RA239	G G	A G	G G	A G	A A	G G	0 0	G G	A A	G G	0 0	T T	A C
RA240	G G	A A	G G	A G	A A	G G	A G	G G	A A	G G	G G	T T	A C
RA241	G G	A G	G G	A G	A A	G G	A G	G G	A A	G G	G G	T T	A A
RA245	G G	A A	G G	G G	A A	G G	A G	G G	A A	G G	0 0	T T	C C
RA246	G G	A A	G G	A G	A A	G G	A A	G G	A A	G G	G G	T T	C C
RA247	G G	A A	G G	A A	A A	G G	A A	G G	A A	G G	G G	T T	A C
RA248	G G	A G	G G	A G	A A	G G	A G	G G	A A	G G	G G	T T	C C
RA249	G G	A G	G G	G G	A A	G G	A G	G G	A A	G G	G G	T T	C C
RA250	G G	A A	G G	G G	A A	G G	G G	G G	A A	G G	G G	T T	C C
RA251	G G	A G	G G	A G	A A	G G	A A	G G	A A	G G	G G	T T	C C
RA253	G G	A A	G G	G G	A A	G G	A G	G G	A A	G G	G G	T T	C C
RA254	G G	A G	G G	A G	A A	G G	A A	G G	A A	G G	G G	T T	A C
RA255	G G	A A	G G	G G	A A	G G	A G	G G	A A	G G	0 0	T T	C C
RA257	G G	A G	G G	A G	A A	G G	A G	G G	A A	G G	0 0	T T	C C
RA258	G G	A G	G G	A A	A A	G G	A A	G G	A A	G G	G G	T T	C C
RA259	G G	A A	G G	G G	A A	G G	A G	G G	A A	G G	G G	T T	C C
RA260	G G	A A	G G	A G	A A	G G	A G	G G	A A	G G	G G	T T	C C
RA261	0 0	A G	G G	A G	A A	G G	A G	G G	A A	G G	G G	T T	A C
RA262	G G	A A	G G	A G	A A	G G	A A	G G	A A	G G	G G	T T	A C
RA263	C G	A A	G G	G G	A A	G G	A G	G G	A A	G G	0 0	T T	A C
RA264	G G	A A	G G	G G	A A	G G	A G	G G	A A	G G	G G	T T	C C
RA265	G G	A G	G G	A G	A A	G G	A G	G G	A A	G G	G G	T T	C C
RA266	G G	G G	G G	A A	A A	G G	A A	G G	A A	G G	G G	T T	C C
RA267	G G	A A	G G	A A	A A	G G	A A	G G	A A	G G	G G	T T	C C
RA268	G G	A G	G G	A A	A A	G G	A A	G G	A A	G G	G G	T T	0 0
RA269	G G	A G	G G	A G	A A	G G	A G	G G	A A	G G	G G	T T	C C
RA270	G G	A G	G G	A G	A A	G G	A G	G G	A A	G G	G G	T T	A C
RA271	G G	A G	G G	A G	A A	G G	A A	G G	A A	G G	G G	T T	C C
RA272	G G	A G	G G	A A	A A	G G	A A	G G	A A	G G	G G	T T	0 0
RA273	G G	G G	G G	A A	A A	G G	A A	G G	A A	G G	G G	T T	C C
RA274	G G	A G	G G	A G	A A	G G	A G	G G	A C	G G	G G	T T	A A
RA275	G G	G G	G G	A A	A A	G G	A A	G G	A A	G G	0 0	T T	C C
RA276	G G	A A	G G	G G	A A	G G	A G	G G	A A	G G	G G	T T	C C
RA277	G G	A G	G G	A G	A A	G G	A G	G G	A A	G G	G G	T T	C C
RA278	G G	A G	G G	A A	A A	G G	A A	G G	A A	G G	G G	T T	0 0
RA279	C G	A A	G G	A G	A A	0 0	A G	G G	A A	A G	G G	T T	A C
RA280	G G	A A	G G	G G	A A	G G	G G	G G	A A	G G	G G	T T	A C
RA281	G G	A A	G G	G G	A A	G G	A G	G G	A A	G G	G G	T T	C C
RA282	G G	G G	G G	A A	A A	G G	A A	G G	A A	G G	G G	T T	C C
RA283	G G	A A	G G	G G	A A	G G	A G	G G	A A	G G	G G	T T	A C
RA284	G G	A A	G G	G G	A A	G G	A G	G G	A A	G G	G G	T T	0 0
RA285	G G	A G	G G	A G	A A	G G	A G	G G	A A	G G	G G	T T	A A
RA286	G G	A A	G G	G G	A A	G G	A G	G G	A A	G G	G G	T T	C C
RA287	G G	0 0	G G	G G	A A	G G	A G	G G	A A	G G	G G	T T	C C
RA288	G G	G G	G G	A A	A A	G G	A A	G G	A A	G G	G G	T T	C C
RA289	C G	G G	A G	A A	G G	G G	A A	G G	A C	G G	A G	A T	A A
RA290	G G	A G	G G	A G	A A	G G	A G	G G	A A	G G	0 0	T T	C C
RA291	C G	G G	G G	A A	A A	G G	A A	G G	A C	G G	G G	T T	A C
RA292	G G	A A	G G	G G	A A	G G	G G	G G	A A	G G	G G	T T	A C
RA293	G G	A G	G G	A G	A A	G G	0 0	G G	A A	G G	G G	T T	A C
RA294	G G	A G	G G	A A	A A	G G	A A	G G	A A	G G	G G	T T	C C
RA295	G G	A G	G G	A G	A A	G G	0 0	G G	A A	G G	G G	T T	C C
RA296	G G	A A	G G	G G	A A	G G	A G	G G	A A	G G	G G	T T	A C
RA297	C G	A G	G G	A G	A A	G G	A G	G G	A A	G G	0 0	T T	A C
RA298	G G	A A	G G	G G	A A	G G	G G	G G	A A	G G	G G	T T	A C
RA299	G G	G G	G G	A A	A A	G G	A A	G G	A A	G G	G G	T T	C C
RA300	C G	G G	G G	A A	A G	G G	A A	G G	A A	G G	G G	T T	A C
RA301	C G	A G	0 0	A G	A A	G G	A A	G G	A C	G G	G G	T T	A A
RA302	G G	A G	G G	A G	A A	G G	A G	G G	A A	G G	G G	T T	C C
RA303	G G	A G	G G	A G	A A	G G	A G	G G	A A	G G	G G	T T	A C
RA304	G G	G G	G G	A A	A A	G G	A A	G G	A A	G G	G G	T T	C C
RA305	G G	A A	G G	G G	A A	G G	A G	G G	A A	G G	G G	T T	C C
RA306	G G	G G	G G	A A	A A	G G	A A	G G	A A	G G	G G	T T	C C
RA307	G G	A A	G G	G G	A A	G G	G G	G G	A A	G G	G G	T T	C C
RA308	G G	G G	G G	A A	A A	G G	A A	G G	A A	G G	G G	T T	C C
RA309	C G	A G	0 0	A G	A A	G G	A A	G G	A C	G G	G G	T T	A C
RA310	G G	A A	G G	A G	A A	G G	A G	G G	A A	G G	G G	T T	A C
RA312	G G	A G	G G	A G	A A	G G	A G	G G	A A	G G	G G	T T	C C
RA313	G G	G G	G G	A A	A A	G G	A A	G G	A A	G G	G G	T T	C C
RA314	C G	A A	G G	G G	A G	G G	A G	G G	A A	G G	G G	T T	A C
RA315	G G	A A	G G	A G	A A	G G	0 0	G G	A A	G G	G G	T T	A C
RA316	G G	A G	G G	A A	A A	G G	A A	G G	A A	G G	G G	T T	C C
RA317	C G	A G	G G	A G	A A	G G	0 0	G G	A C	G G	G G	T T	A C
RA318	G G	G G	G G	A A	A A	G G	A A	G G	A A	G G	G G	T T	C C
RA319	G G	A G	G G	A G	A A	G G	A G	G G	A A	G G	G G	T T	C C
RA320	G G	G G	G G	A A	A A	G G	A A	G G	A A	G G	G G	T T	C C
RA322	G G	A G	G G	A G	A A	G G	A A	G G	A A	G G	0 0	T T	A C
RA323	G G	G G	G G	A A	A A	G G	A A	G G	A A	G G	0 0	T T	C C
RA324	G G	A A	G G	G G	A A	G G	A G	G G	A A	G G	G G	T T	C C
RA325	G G	A A	G G	G G	A A	G G	A G	G G	A A	G G	G G	T T	A C
RA326	G G	G G	G G	A A	A A	G G	A A	G G	A A	G G	G G	T T	C C
RA328	G G	A G	G G	A G	A A	G G	A G	G G	A A	G G	0 0	T T	0 0
RA329	G G	A G	G G	A G	A A	G G	A G	G G	A A	G G	G G	T T	C C
RA330	G G	A A	G G	A G	A A	G G	0 0	G G	A A	G G	G G	T T	C C
RA331	G G	G G	G G	A A	A A	G G	A A	G G	A A	G G	0 0	T T	C C
RA332	G G	A A	G G	A A	A A	G G	A A	G G	A A	G G	G G	T T	C C
RA333	G G	A G	G G	A A	A A	G G	A A	G G	A A	G G	G G	T T	C C
RA334	G G	A G	G G	A G	A A	G G	A G	G G	A A	G G	G G	T T	C C
RA335	G G	A G	G G	A G	A A	G G	A G	G G	A A	G G	G G	T T	C C
RA336	G G	A A	G G	G G	A A	G G	A A	G G	A A	G G	G G	T T	A C
RA337	C G	A A	A G	A G	A G	G G	A G	G G	A C	G G	A G	0 0	A C
RA338	G G	A G	G G	A A	A A	G G	A A	G G	A A	G G	G G	T T	C C
RA339	G G	A G	G G	A G	A A	G G	A A	G G	A A	G G	G G	T T	C C
RA340	G G	A A	G G	A G	A A	G G	A G	G G	A A	G G	0 0	T T	A C
RA341	G G	G G	G G	A A	A A	G G	A A	G G	A A	G G	0 0	T T	C C
RA342	G G	A A	G G	G G	A A	G G	A G	G G	A A	G G	G G	T T	C C
RA343	G G	G G	G G	A A	A A	G G	A A	G G	A A	G G	0 0	T T	C C
RA344	G G	A G	G G	A G	A A	G G	A G	G G	A A	G G	0 0	T T	C C
RA345	C G	A G	G G	A G	A A	G G	A G	G G	A C	G G	G G	T T	A C
RA：rheumatoid arthritis
AS：ankylosing spondylitis

## Sheet: Sheet1
SNP ID/sample names
	AS01	AS02	AS03	AS05	AS06	AS09	AS10	AS11	AS12	AS13	AS14	AS15	AS16	AS17	AS18	AS19	AS20	AS21	AS22	AS23	AS24	AS26	AS27	AS28	AS29	AS30	AS31	AS32	AS33	AS34	AS35	AS37	AS38	AS39	AS40	AS41	AS42	AS43	AS44	AS45	AS46	AS47	AS48	AS50	AS51	AS52	AS53	AS54	AS55
rs7827474	G G	G G	G G	G G	G G	G G	G G	G G	G G	G G	G G	G G	G G	G G	G G	G G	G G	G G	G G	G G	G G	G G	G G	G G	G G	G G	G G	G G	G G	G G	G G	G G	G G	G G	G G	G G	G G	G G	G G	G G	G G	G G	G G	G G	C G	G G	G G	G G	G G
rs3808540	A G	G G	G G	A G	A G	A G	A A	G G	A G	A G	A G	A G	A A	A A	A G	A G	A G	A G	A G	A A	A A	A G	A A	G G	A A	G G	A G	A A	A G	A G	A G	A G	A G	A A	A A	A A	A G	A A	A G	A A	G G	A A	A A	A G	A G	A A	A A	A G	A G
rs11774422	G G	G G	G G	G G	G G	G G	G G	G G	G G	G G	G G	G G	G G	G G	G G	G G	G G	G G	G G	G G	G G	G G	G G	G G	G G	G G	G G	G G	G G	G G	G G	G G	G G	G G	G G	G G	G G	G G	G G	G G	G G	G G	G G	G G	G G	G G	G G	G G	G G
rs7011926	A A	A A	A A	A G	A A	A A	A G	A A	A G	A A	A G	A G	G G	G G	A G	A G	A G	A G	A G	A A	A G	A G	G G	A A	G G	A A	A G	G G	A G	A G	A G	A A	A G	A G	G G	A G	A G	G G	A G	A G	A A	A G	G G	A A	A G	G G	A G	A A	A G
rs34456327	A A	A A	A A	A A	A A	A A	A A	A A	A A	A A	A A	A A	A A	A A	A A	A A	A A	0 0	0 0	A A	A A	A A	A A	A A	A A	A A	A A	A A	A A	A A	A A	A A	A A	A A	A A	A A	A A	A A	A A	A A	A A	A A	A A	A A	A A	A A	A A	A A	A A
rs7821248	G G	G G	G G	G G	G G	G G	G G	G G	G G	G G	G G	G G	G G	G G	G G	G G	G G	0 0	0 0	G G	G G	G G	G G	G G	G G	G G	G G	G G	G G	G G	G G	G G	G G	G G	G G	G G	G G	G G	G G	G G	G G	G G	G G	G G	G G	G G	G G	G G	G G
rs13276893	A A	A A	A A	A G	A A	A A	A G	A A	A A	A A	A A	A G	A A	A G	A G	A G	A G	A G	A G	A A	A A	A G	A G	A A	G G	A A	A G	A G	A G	A G	A G	A A	A G	A A	A G	A G	A A	A G	0 0	A A	A A	A G	A G	A A	A G	G G	A A	A A	A G
rs2220972	G G	G G	G G	G G	G G	G G	G G	G G	G G	G G	G G	G G	G G	G G	G G	G G	G G	G G	G G	G G	G G	G G	G G	G G	G G	G G	G G	G G	G G	G G	G G	G G	G G	G G	G G	G G	G G	G G	G G	G G	G G	G G	G G	G G	G G	G G	G G	G G	G G
rs34282382	A A	A A	A A	A A	A A	A A	A A	A A	A A	A A	A A	A A	A A	A A	A A	A A	A A	A A	A A	A A	A A	A A	A A	A A	A A	A A	A A	A A	A A	A A	A A	A A	A A	A A	A A	A A	A A	A A	A A	A A	A A	A A	A A	A A	A A	A A	A A	A A	A A
rs7840971	G G	G G	G G	G G	G G	G G	G G	G G	G G	G G	G G	G G	G G	G G	G G	G G	G G	G G	G G	G G	G G	G G	G G	G G	G G	G G	G G	G G	G G	G G	G G	G G	G G	G G	G G	G G	G G	G G	G G	G G	G G	G G	G G	G G	G G	G G	G G	G G	G G
rs7841304	G G	G G	G G	G G	G G	G G	0 0	G G	G G	0 0	G G	G G	G G	G G	G G	G G	G G	G G	G G	G G	G G	G G	G G	G G	G G	G G	G G	G G	G G	G G	G G	G G	G G	G G	G G	0 0	G G	G G	G G	G G	G G	G G	G G	G G	G G	G G	G G	G G	0 0
rs7818073	T T	T T	T T	T T	T T	T T	T T	T T	T T	T T	T T	T T	T T	T T	T T	T T	T T	T T	T T	T T	T T	T T	T T	T T	T T	T T	T T	T T	T T	T T	T T	T T	T T	T T	T T	T T	T T	T T	T T	T T	T T	T T	T T	T T	T T	T T	T T	T T	T T
rs7841425	C C	A C	C C	C C	C C	C C	A C	C C	C C	C C	A C	A C	C C	C C	A C	C C	A C	A C	0 0	A C	C C	C C	C C	C C	C C	C C	A C	C C	0 0	A C	C C	C C	C C	A C	C C	C C	A C	C C	C C	C C	C C	A C	C C	C C	A C	C C	C C	C C	A C
	health097	health098	health101	health102	health103	health104	health105	health106	health107	health108	health109	health110	health111	health112	health113	health114	health115	health116	health117	health118	health119	health121	health122	health124	health125	health126	health127	health128	health129	health130	health131	health132	health133	health134	health135	health136	health137	health138	health139	health140	health141	health142	health143	health144	health145	health146	health147	health148	health149
rs7827474	G G	G G	G G	G G	G G	G G	G G	G G	G G	G G	G G	G G	G G	G G	G G	G G	G G	G G	G G	G G	G G	G G	G G	G G	G G	G G	G G	G G	G G	G G	C G	G G	G G	G G	G G	G G	G G	G G	G G	G G	G G	G G	G G	G G	G G	G G	G G	G G	G G
rs3808540	G G	A G	A G	G G	A A	G G	A G	A G	A A	A A	A A	A G	A A	G G	G G	A A	A A	G G	G G	A A	G G	A G	G G	A A	A A	A A	G G	A G	A A	A A	A G	A A	A G	A A	A G	A G	A A	A A	A G	A G	A G	A G	A G	A A	G G	A A	A A	A G	A G
rs11774422	G G	G G	G G	G G	G G	G G	G G	G G	G G	G G	G G	G G	G G	G G	G G	G G	G G	G G	G G	G G	G G	G G	G G	G G	G G	G G	G G	G G	G G	G G	G G	G G	G G	G G	G G	G G	G G	G G	G G	G G	G G	G G	G G	G G	G G	G G	A G	G G	G G
rs7011926	A A	A G	A G	A A	G G	A A	A A	A G	A G	A G	A A	A A	G G	A A	A A	A A	A G	A A	A A	A A	A A	A G	A A	G G	G G	G G	A A	A G	G G	G G	A G	A G	A G	G G	A A	A G	G G	G G	A A	A G	0 0	A G	A A	A G	A A	A G	G G	A G	A A
rs34456327	A A	A A	A A	A A	A A	A A	A A	A A	A A	A A	A A	A A	A A	A A	A A	A A	A A	A A	A A	A A	A A	A A	A A	A A	A A	A A	A A	A A	A A	A A	A A	A A	A A	A A	A A	A A	A A	A A	A A	A A	A A	A A	A A	A A	A A	A A	0 0	A A	A A
rs7821248	G G	G G	G G	G G	G G	G G	G G	G G	G G	G G	G G	G G	G G	G G	G G	G G	G G	G G	G G	G G	G G	G G	G G	G G	G G	G G	G G	G G	G G	G G	G G	G G	G G	G G	G G	G G	G G	G G	G G	G G	G G	G G	G G	G G	G G	G G	A G	G G	G G
rs13276893	A A	A G	A G	A A	A G	A A	A A	A G	A G	0 0	A A	A A	G G	A A	A A	A A	A A	A A	A A	A A	A A	A G	A A	G G	G G	A G	A A	A A	A G	A G	A G	A A	A G	A G	A A	A G	A G	A G	A A	A G	A A	A G	A A	A G	A A	0 0	A G	A A	A A
rs2220972	G G	G G	G G	G G	G G	G G	G G	G G	G G	G G	G G	G G	G G	G G	G G	G G	G G	G G	G G	G G	G G	G G	G G	G G	G G	G G	G G	G G	G G	G G	G G	G G	G G	G G	G G	G G	G G	G G	G G	G G	G G	G G	G G	G G	G G	G G	G G	G G	G G
rs34282382	A A	A A	A A	A A	A A	A A	A C	A A	A A	A A	A A	A A	A A	A A	A A	A A	A A	A A	A A	A A	A C	A A	A A	A A	A A	A A	A A	A A	A A	A C	A A	A A	A A	A C	A A	A A	A A	A A	A A	A A	A A	A A	A A	A A	A A	A A	A C	A A	A A
rs7840971	G G	G G	G G	G G	G G	G G	G G	G G	G G	G G	G G	G G	G G	G G	G G	G G	G G	G G	G G	G G	G G	G G	G G	G G	G G	G G	G G	G G	G G	G G	G G	G G	G G	G G	G G	G G	G G	G G	G G	G G	G G	G G	G G	G G	G G	G G	A G	G G	G G
rs7841304	G G	G G	G G	G G	G G	G G	G G	G G	G G	G G	G G	G G	G G	G G	G G	G G	G G	G G	G G	G G	G G	G G	G G	G G	G G	G G	G G	G G	G G	G G	0 0	G G	0 0	G G	G G	0 0	G G	G G	G G	G G	G G	G G	G G	0 0	G G	G G	G G	G G	G G
rs7818073	T T	T T	T T	T T	T T	T T	T T	T T	T T	T T	T T	T T	T T	T T	T T	T T	T T	T T	T T	T T	T T	T T	T T	T T	T T	T T	T T	T T	T T	T T	T T	T T	T T	T T	T T	T T	T T	T T	T T	T T	T T	T T	T T	T T	T T	T T	T T	T T	T T
rs7841425	C C	0 0	C C	C C	C C	C C	A C	A C	A C	A C	A C	C C	C C	C C	C C	C C	C C	A C	C C	A C	C C	A C	0 0	A C	C C	A C	C C	C C	A C	0 0	A C	C C	C C	A C	C C	A C	C C	0 0	C C	A C	C C	C C	A C	A C	C C	C C	A C	A C	C C
	RA001	RA002	RA003	RA004	RA006	RA007	RA009	RA010	RA011	RA012	RA013	RA014	RA015	RA016	RA017	RA019	RA033	RA034	RA035	RA036	RA037	RA038	RA039	RA040	RA046	RA049	RA050	RA051	RA052	RA053	RA054	RA055	RA056	RA057	RA064	RA065	RA066	RA067	RA068	RA069	RA070	RA071	RA074	RA081	RA082	RA084	RA085	RA086	RA087
rs7827474	G G	G G	C C	G G	G G	G G	G G	G G	G G	G G	G G	G G	G G	G G	G G	G G	G G	G G	G G	G G	G G	G G	G G	G G	G G	G G	G G	G G	G G	G G	G G	G G	G G	G G	G G	G G	G G	G G	G G	G G	G G	G G	G G	G G	C G	G G	G G	G G	C G
rs3808540	A A	A G	0 0	A A	A G	A G	A G	A A	A G	A A	A A	A G	A A	A A	A A	A A	A G	A G	A G	A A	A G	A A	A G	G G	A A	A G	A G	A G	A G	A A	A G	A A	G G	G G	A G	A G	A A	G G	A A	A G	A A	A A	A A	G G	0 0	A A	A A	A G	A G
rs11774422	G G	G G	A G	G G	G G	G G	G G	G G	G G	G G	G G	G G	G G	G G	G G	G G	G G	G G	G G	G G	G G	G G	G G	G G	G G	G G	G G	G G	G G	G G	G G	G G	G G	G G	G G	G G	G G	G G	G G	G G	G G	G G	G G	G G	G G	G G	G G	G G	G G
rs7011926	G G	A G	A G	G G	A G	A A	A G	A G	A A	G G	A G	A G	A G	A G	G G	A G	A G	A G	A A	G G	A G	A G	A G	A A	G G	A A	A A	A G	A G	G G	A A	G G	A A	A A	A G	A G	0 0	A A	A G	A A	A G	G G	A G	A A	A G	A G	A G	A G	A G
rs34456327	A A	A A	A A	A A	A A	A A	A A	A A	A A	A A	A A	A A	A A	A A	A A	A A	A A	A A	A A	A A	A A	A A	A A	A A	A A	A A	A A	A A	A A	A A	A A	A A	A A	A A	A A	A A	A A	A A	A A	A A	A A	A A	A A	A A	A A	0 0	A A	A A	A A
rs7821248	G G	G G	0 0	G G	G G	G G	G G	G G	G G	G G	G G	G G	G G	G G	G G	G G	G G	G G	G G	G G	G G	G G	G G	G G	G G	G G	G G	G G	G G	G G	G G	G G	G G	G G	G G	G G	G G	G G	G G	G G	G G	G G	G G	G G	0 0	0 0	G G	G G	G G
rs13276893	G G	A A	0 0	A G	A G	A A	A G	0 0	A A	A G	A A	A A	0 0	A A	A G	A A	A G	A G	A A	A G	0 0	A G	A G	A A	G G	A A	A A	A A	A A	A G	A A	A G	A A	A A	A G	0 0	A G	A A	A G	A A	A G	A G	A A	A A	A A	A A	A A	A G	A A
rs2220972	G G	G G	G G	G G	G G	G G	G G	G G	G G	G G	G G	G G	G G	G G	G G	G G	G G	G G	G G	G G	G G	G G	G G	G G	G G	G G	G G	G G	G G	G G	G G	G G	G G	G G	G G	G G	G G	G G	G G	G G	G G	G G	G G	A G	G G	G G	G G	G G	G G
rs34282382	A A	A A	C C	A A	A A	A A	A A	A A	A A	A A	A A	A A	A A	A A	A C	A C	A A	A A	A A	A A	A A	A A	A A	A A	A A	A A	A A	A A	A A	A A	A A	A A	A A	A A	A A	A A	A A	A A	A A	A A	A A	A A	A C	A A	A A	A A	A A	A A	A C
rs7840971	G G	G G	A A	G G	G G	G G	G G	G G	G G	G G	G G	G G	G G	G G	G G	G G	G G	G G	G G	G G	G G	G G	G G	G G	G G	G G	G G	G G	G G	G G	G G	G G	G G	G G	G G	G G	G G	G G	G G	G G	G G	G G	G G	G G	G G	G G	G G	G G	G G
rs7841304	G G	G G	G G	G G	G G	G G	G G	G G	G G	G G	G G	G G	G G	G G	G G	G G	G G	G G	G G	G G	G G	G G	G G	G G	G G	G G	G G	G G	G G	0 0	G G	G G	G G	G G	G G	G G	0 0	G G	0 0	G G	G G	G G	G G	G G	G G	G G	G G	G G	G G
rs7818073	T T	T T	A A	T T	T T	T T	T T	T T	T T	T T	T T	T T	T T	T T	T T	T T	T T	T T	T T	T T	T T	T T	T T	T T	T T	T T	T T	T T	T T	T T	T T	T T	T T	T T	T T	T T	T T	T T	T T	T T	T T	T T	T T	T T	T T	T T	T T	T T	T T
rs7841425	C C	A C	A C	C C	C C	A A	A C	A C	0 0	A A	0 0	C C	A C	C C	A C	A A	C C	C C	C C	C C	C C	C C	A C	C C	A A	0 0	A C	C C	C C	C C	C C	A C	A C	C C	A C	C C	A C	C C	C C	C C	C C	C C	A A	0 0	A A	C C	A A	C C	A C
	RA201	RA203	RA204	RA206	RA207	RA209	RA210	RA211	RA212	RA213	RA214	RA215	RA215A	RA216	RA217	RA220	RA221	RA222	RA223	RA224	RA227	RA228	RA231	RA233	RA234	RA235	RA236	RA237	RA239	RA240	RA241	RA245	RA246	RA247	RA248	RA249	RA250	RA251	RA253	RA254	RA255	RA257	RA258	RA259	RA260	RA261	RA262	RA263	RA264
rs7827474	G G	G G	0 0	0 0	G G	C G	G G	G G	G G	C G	G G	G G	G G	G G	G G	G G	G G	G G	G G	G G	G G	G G	G G	G G	G G	C G	G G	G G	G G	G G	G G	G G	G G	G G	G G	G G	G G	G G	G G	G G	G G	G G	G G	G G	G G	0 0	G G	C G	G G
rs3808540	A A	A G	A A	A G	G G	A G	A G	G G	A G	G G	A G	A A	G G	A A	A G	A G	A G	G G	A A	A G	A A	A G	A G	A A	A G	A G	A A	A A	A G	A A	A G	A A	A A	A A	A G	A G	A A	A G	A A	A G	A A	A G	A G	A A	A A	A G	A A	A A	A A
rs11774422	G G	G G	G G	G G	G G	G G	G G	G G	G G	G G	G G	G G	G G	G G	G G	G G	G G	G G	G G	G G	G G	G G	G G	G G	G G	G G	G G	G G	G G	G G	G G	G G	G G	G G	G G	G G	G G	G G	G G	G G	G G	G G	G G	G G	G G	G G	G G	G G	G G
rs7011926	A G	A G	G G	A G	A A	A G	A G	A A	A G	A A	A A	A G	A A	G G	A A	A G	A G	A A	G G	A A	G G	A G	G G	A G	A G	A G	A G	G G	A G	A G	A G	G G	A G	A A	A G	G G	G G	A G	G G	A G	G G	A G	A A	G G	A G	A G	A G	G G	G G
rs34456327	A A	A A	A A	A A	A A	A A	A A	A A	A A	A A	A A	A A	A A	A A	A A	A A	0 0	A A	A A	A A	A A	A A	0 0	A A	A A	A A	A A	A A	A A	A A	A A	A A	A A	A A	A A	A A	A A	A A	A A	A A	A A	A A	A A	A A	A A	A A	A A	A A	A A
rs7821248	G G	G G	G G	G G	G G	G G	G G	G G	G G	G G	G G	G G	G G	G G	G G	G G	G G	G G	G G	G G	G G	G G	G G	G G	G G	G G	G G	G G	G G	G G	G G	G G	G G	G G	G G	G G	G G	G G	G G	G G	G G	G G	G G	G G	G G	G G	G G	G G	G G
rs13276893	A G	0 0	A A	A A	A A	0 0	A G	A A	A G	A G	A A	A G	A A	A G	A A	A G	A G	A A	A A	A A	0 0	A G	A A	A G	A G	A G	A G	A G	0 0	A G	A G	A G	A A	A A	A G	A G	G G	A A	A G	A A	A G	A G	A A	A G	A G	A G	A A	A G	A G
rs2220972	G G	G G	G G	G G	G G	G G	G G	G G	G G	G G	G G	G G	G G	G G	G G	G G	G G	G G	G G	G G	G G	G G	G G	G G	G G	G G	G G	G G	G G	G G	G G	G G	G G	G G	G G	G G	G G	G G	G G	G G	G G	G G	G G	G G	G G	G G	G G	G G	G G
rs34282382	A A	A A	A A	A A	A A	A A	A A	A A	A A	A C	A A	A A	A A	A A	A A	A A	A A	A A	A A	A A	A A	A A	A A	A A	A A	A A	A A	A A	A A	A A	A A	A A	A A	A A	A A	A A	A A	A A	A A	A A	A A	A A	A A	A A	A A	A A	A A	A A	A A
rs7840971	G G	G G	G G	G G	G G	G G	G G	G G	G G	G G	G G	G G	G G	G G	G G	G G	G G	G G	G G	G G	G G	G G	0 0	G G	G G	G G	G G	G G	G G	G G	G G	G G	G G	G G	G G	G G	G G	G G	G G	G G	G G	G G	G G	G G	G G	G G	G G	G G	G G
rs7841304	G G	G G	G G	G G	G G	G G	G G	G G	G G	G G	G G	G G	G G	G G	G G	G G	G G	G G	G G	G G	G G	G G	G G	G G	G G	G G	G G	G G	0 0	G G	G G	0 0	G G	G G	G G	G G	G G	G G	G G	G G	0 0	0 0	G G	G G	G G	G G	G G	0 0	G G
rs7818073	T T	T T	T T	T T	T T	T T	T T	T T	T T	T T	T T	T T	T T	T T	T T	T T	T T	T T	T T	T T	T T	T T	T T	T T	T T	T T	T T	T T	T T	T T	T T	T T	T T	T T	T T	T T	T T	T T	T T	T T	T T	T T	T T	T T	T T	T T	T T	T T	T T
rs7841425	A C	C C	A C	C C	C C	A A	A A	A C	A C	A C	A C	A C	A A	A C	C C	A C	C C	A C	A C	A C	A A	C C	0 0	C C	A C	A C	A C	A C	A C	A C	A A	C C	C C	A C	C C	C C	C C	C C	C C	A C	C C	C C	C C	C C	C C	A C	A C	A C	C C
[truncated: 114 more columns]
